# Supplementary material for: Kinetic Determination of Acetylsalicylic Acid Using a CdTe/AgInS2 Photoluminescence Probe and Different Chemometric Models
Source: Biosensors (Basel). 2023 Mar 30;13(4):437. doi: 10.3390/bios13040437 (PMC10135845; doi:10.3390/bios13040437)
Supplement: Supplementary file 1 [file biosensors-13-00437-s001.zip]

Archive with 1 entries (1 files):
- biosensors-2285972-supplementary.pdf
